# Supplementary material for: Superior inflammatory response and MASH progression in Apoe-/- mice compared to wild-type mice: a comprehensive time-course analysis
Source: Front Immunol. 2026 Jul 17;17:1895809. doi: 10.3389/fimmu.2026.1895809 (PMC13423675; doi:10.3389/fimmu.2026.1895809)
Supplement: Supplementary Table 1 — Composition of the experimental diets used in this study. Animals were fed either a control diet or a high-fat/high-fructose (Hf/Hf) diet. [file Table1.xlsx]

## Sheet: Suppl Table 1
Supp. Table 1: Composition of the experimental diets used in this study. Animals were fed either a control diet or a high-fat/high-fructose (Hf/Hf) diet.
_	Control	Hf/Hf
Fat [MJ%]	9.0	45.0
Protein [MJ%]	24.0	13.0
Carbohydrates [MJ%]	67.0	42.0
Cholesterol [% w/w]	-	1.0
Fructose [% w/w]	-	25.0
Energy density [MJ/kg]	13.5	20.0

## Sheet: Suppl Table 2
Supp. Table 2: Sequences of the RT-qPCR primers used in the study. The forward and reverse primers are located in different exons.
Gene	Forward (5’-3’)	Reverse (5’-3’)	Acc. No.
Acta2	ATCACCATTGGAAACGAACGC	GATGCCCGCTGACTCCATC	NM_007392.3
Alb	GATTCTGACCCAGTGTTGTGC	GCAGGTGTTGTGTGTGTCTTT	NM_009654.4
Atf3	CGTCAACAACAGACCCCTGG	TGTTTCGACACTTGGCAGCA	NM_007498.3
C1galt1	CATGTCAAAGCTACGTGGGC	CTCCTCCGCTCATGTATCCC	NM_052993.3
Casp1	ATTGCTTTCTGCTCTTCAACACC	CTCCAAGTCACAAGACCAGGC	NM_007392.3
Ccl2	GGCTGGAGAGCTACAAGAGGATC	CAGCACAGACCTCTCTCTTGAGC	NM_011333.3
Cldn1	AATGCCAGGTATGAATTTGGCCAG	GATCTCTTCCTTTGCCTCTGTCA	NM_016674.4
Cldn3	ACCGTACCGTCACCACTACCA	CTGTCTGTCCTCTTCCAGCCT	NM_009902.4
Col1a1	GACGCATGGCCAAGAAGACA	TACCTCGGGTTTCCACGTCT	NM_007742.4
Cyp2e1	TCACTGGACATCAACTGCCC	GGTGGTCTCTGTTCCTGCAA	NM_021282.3
Cyp3a13	TTGCTCTTGTCAGAGTCCTGC	TTCCTGCAAACCAATACCCCAG	NM_007819.4
Cyp4f14	TGGTCCCTGTTATTACTCTATGCC	TTGTCACCAGCACTCACCAA	NM_022434.2; NM_001204335.1; NM_001204336.1; NM_001204333.1; NM_001204334.1; NM_001357788.1
Fasn	GACTCGGCTACTGACACGAC	CGAGTTGAGCTGGGTTAGGG	NM_007988.3
Gsdmd	AAGGTTCTGGAAACCCCGTT	TGCCCTGAATGTTCCCATCG	NM_026960.4
Il18	TCTGCAACCTCCAGCATCAG	TCCTTGAAGTTGACGCAAGAGT	NM_008360.2; NM_001357221.1
Il1a	CGCTCAAGGAGAAGACCAGC	GAGGTCGGTCTCACTACCTGT	NM_010554.4
Il1b	TGAAGTTGACGGACCCCAAA	CAGCCACAATGAGTGATACTGCC	NM_008361.3
Lyz1	TTCGAGCATGGGTGGCATGG	GGCTGCAGTAGAAGCACACC	NM_013590.3
Mgst1	CATCCCTTTGCTCTCTCCTGAC	GTTGCATAGGAGGTAAAGGCCA	NM_019946.5; NM_001347489.2; NM_001361307.1; NM_001361308.1; NM_001361309.1
Muc2	GCTGACGAGTGGTTGGTGAATG	GATGAGGTGGCAGACAGGAGAC	NM_023566.4
Nlrp3	ATTGCTGTGTGTGGGACTGA	ACCAATGCGAGATCCTGACA	NM_145827.4; NM_001359638.1
Nr1i2	TCTGCCGTGTATGTGGGGA	AGCCGGACATTGCGTTTCA	NM_010936.3; NM_010936.3
Ocln	ACACCTCTGGTGCCTGAAGTGG	CGTCCTCTTGCCCTTTCCTGCT	NM_008756.2; NM_001360536.1
Plin2	ATTCTGAACCAGCCAACGTCC	TGGTAGTCGTCACCACATCCTTC	NM_007408.3
Ppib	AAACAGCAAGTTCCATCGTGTCAT	GAAGCGCTCACCATAGATGCTCT	NM_011149.2
Ptgs1	TGGGGTGCCCTCACCAGTCAAT	GCCGCAGAGAATTCCGAAGCCA	NM_008969.3
Ptgs2	TCCCTGAAGCCGTACACATCA	TGGACGAGGTTTTTCCACCA	NM_011198
Pycard	AGCAGCTGCAAACGACTAAAGA	GGTCCACAAAGTGTCCTGTTCT	NM_023258.4
Rpl37	GCAACAAGACGCACACGCTG	GAATCCATGTCTGAATCTGCGGT	NM_026069.3
Sod2	TTTCTGGACAAACCTGAGCCCT	GAACCTTGGACTCCCACAGACAC	NM_013671.3
St6galnac1	GTCCAGGCTACCAAATCCCC	ACAGAAGCAGAGCAGTTCGTC	NM_011371.2
Tgfb1	CACAGCTCACGGCACCG	TGTACAGCTGCCGCACACA	NM_011577
Tjp1	GTTGGTACGGTGCCCTGAAAGA	GCTGACAGGTAGGACAGACGAT	NM_009386.2
Tlr4	CTCTGATCATGGCACTGTTCTTCTC	TCTGATCCATGCATTGGTAGGTAAT	NM_021297.2
Tnf	AGAAACACAAGATGCTGGGACAGT	CCTTTGCAGAACTCAGGAATGG	NM_013693
TNFaip3	CAGCACTTTGTACCCCTGGT	ACCTACCCCGGTCTCTGTTA	NM_009397.4; NM_001166402.1; NM_001428864.1; NM_001428865.1; NM_001428866.1

## Sheet: Suppl Table 3
Suppl. Table 3 LC-gradient -Nexera X2 UHPLC system (Shimadzu Corporation, Kyoto, Japan). The solvents consist of (A) water, methanol and formic acid (89.95:9.95:0.1 v/v) and (B) methanol and formic acid (99.9:0.1 v/v).
Time [min]	A [%]	B [%]
0	64.4	35.6
11	21.3	78.7
11.01	2.2	97.8
16	2.2	97.8
16.01	64.4	35.6
21	64.4	35.6

## Sheet: Suppl Table 4
Suppl. Table 4 Global MS/MS parameters for the QTRAP 7500 mass spectrometer (ABSciex, Darmstadt, Germany).
Parameter	Settings
Spray voltage [V]	-2500
Source temperature [°C]	500
Curtain gas [psi]	40
Ion source gas 1 [psi]	30
Ion source gas 2 [psi]	50
CAD gas	6
Target Cycle Time [ms]	500
Minimum Dwell Time [ms]	5
Maximum Dwell Time [ms]	50

## Sheet: Suppl Table 5
Suppl. Table 5 Analyte-specific MS/MS parameters for the determination of oxylipins using scheduldedMRM mode on the QTRAP 7500 system.
Standards		Expected retention times			Transitions		Analyte-specific parameters			Lower Limit of quantification (LLOQ)
target analytes	IS	ES [min]	IS [min]	ES/IS	Q1	Q3	EP	CXP	CE	on column	in sample
TXB2	d4-PGE2	7	7.2	#REF!	369.1	169.1	-10	-11	-23	10	100
PGF2a	d4-PGE2	7.2	7.2	#REF!	353.1	193.3	-10	-11	-33	10	100
PGE2_1	d4-PGE2	7.22	7.2	#REF!	351.1	271.1	-10	-19	-21	1	10
PGE2_quali	d4-PGE2	7.22	7.2	#REF!	351.2	233.1	-10	-17	-15	3.33	33.3
PGD2_1	d4-PGE2	7.6	7.2	#REF!	351.1	271.1	-10	-19	-21	1	10
PGD2_quali	d4-PGE2	7.6	7.2	#REF!	351.2	233.1	-10	-17	-15	1	10
t-LTB4	d4-LTB4	10.8	11.5	#REF!	335.1	195.1	-10	-15	-21	3.33	33.3
epi-t-LTB4	d4-LTB4	11.1	11.5	#REF!	335.1	195.1	-10	-15	-21	3.33	33.3
LTB4	d4-LTB4	11.4	11.5	#REF!	335.1	195.1	-10	-15	-21	1	10
18-HEPE	d8-5S-HETE	12.8	14.5	#REF!	317.3	259.1	-10	-15	-15	0.33	3.3
5S,6RDiHETE	d4-LTB4	13	11.5	#REF!	335.2	115.1	-10	-7	-19	3.33	33.3
15-HEPE_1	d8-5S-HETE	13.2	14.5	#REF!	317.3	219.1	-10	-13	-15	1	10
15-HEPE_quali	d8-5S-HETE	13.2	14.5	#REF!	317.3	175.1	-10	-13	-19	3.33	33.3
12-HEPE_1	d8-5S-HETE	13.4	14.5	#REF!	317.3	179.1	-10	-11	-17	3.33	33.3
12-HEPE_quali	d8-5S-HETE	13.4	14.5	#REF!	317.3	135.1	-10	-9	-19	3.33	33.3
5-HEPE_1	d8-5S-HETE	13.7	14.5	#REF!	317.3	115.1	-10	-9	-15	1	10
5-HEPE_quali	d8-5S-HETE	13.7	14.5	#REF!	317.3	201.1	-10	-15	-19	3.33	33.3
15-HETE_1	d8-5S-HETE	13.9	14.5	#REF!	319.3	219.1	-10	-19	-15	0.5	5
15-HETE_quali	d8-5S-HETE	13.9	14.5	#REF!	319.3	175.1	-10	-5	-20	5	50
17-HDHA_1	d8-5S-HETE	14	14.5	#REF!	343.3	245.1	-10	-15	-15	0.33	3.3
17-HDHA_quali	d8-5S-HETE	14	14.5	#REF!	343.3	201	-10	-13	-15	3.33	33.3
12-HETE_1	d8-5S-HETE	14.2	14.5	#REF!	319.2	179.1	-10	-13	-20	1.67	16.7
12-HETE_quali	d8-5S-HETE	14.2	14.5	#REF!	319.2	135.1	-10	-11	-20	5	50
10-HDHA	d8-5S-HETE	14.2	14.5	#REF!	343.3	153	-10	-13	-21	0.33	3.3
14-HDHA_1	d8-5S-HETE	14.2	14.5	#REF!	343.3	161	-10	-15	-17	3.33	33.3
14-HDHA_quali	d8-5S-HETE	14.2	14.5	#REF!	343.3	205.1	-10	-17	-15	1	10
7-HDHA_1	d8-5S-HETE	14.4	14.5	#REF!	343.3	141.1	-10	-11	-17	1	10
7-HDHA_quali	d8-5S-HETE	14.4	14.5	#REF!	343.3	201.1	-10	-13	-17	3.33	33.3
5-HETE	d8-5S-HETE	14.5	14.5	#REF!	319.3	203.1	-10	-13	-20	0.5	5
5-HETE_quali	d8-5S-HETE	14.5	14.5	#REF!	319.2	115.1	-10	-9	-20	16.65	166.5
	d4-PGE2		7.2	#REF!	355.2	193.3	-10	-25	-11
	d4-LTB4		11.5	#REF!	339.2	197.1	-10	-21	-15
	d8-5S-HETE		14.5	#REF!	327.2	116.1	-10	-20	-9
Reconsitution of evaporated solid phase extracted samples in 100 µl (giving LLOQs in sample), injection of 10 µl into UPLC-MS/MS system (giving LLOQs on column).
The LLOQ was defined as the lowest concentration level on the calibration curve at which all three independently prepared samples yielded a signal-to-noise ratio of >5.
